# Supplementary material for: Psilocybin and Chronic Pain: A New Perspective for Future Pain Therapists?
Source: Med Sci (Basel). 2025 Nov 20;13(4):277. doi: 10.3390/medsci13040277 (PMC12641700; doi:10.3390/medsci13040277)
Supplement: Supplementary file 1 [file medsci-13-00277-s001.zip]

Archive with 1 entries (1 files):
- medsci-3942207-supplementary.pdf
